# Supplementary material for: Phylogenetic affinities of the sequestrate genus Rhodactina (Boletaceae), with a new species, R. rostratispora from Thailand
Source: MycoKeys. 2018 Jan 25;(29):63–80. doi: 10.3897/mycokeys.29.22572 (PMC5804118; doi:10.3897/mycokeys.29.22572)
Supplement: XML Treatment for Rhodactina rostratispora [file mycokeys.29.22572-treatment1.xml]

<!DOCTYPE tp:taxon-treatment
  PUBLIC "-//TaxonX//DTD Taxonomic Treatment Publishing DTD v0 20100105//EN" "tax-treatment-NSO.dtd">
<tp:taxon-treatment xmlns:tp="http://www.plazi.org/taxpub"><tp:treatment-meta><kwd-group><label>Taxon classification</label><kwd><named-content xmlns:xlink="http://www.w3.org/1999/xlink" content-type="kingdom">Fungi</named-content></kwd><kwd><named-content xmlns:xlink="http://www.w3.org/1999/xlink" content-type="order">Boletales</named-content></kwd><kwd><named-content xmlns:xlink="http://www.w3.org/1999/xlink" content-type="family">Boletaceae</named-content></kwd></kwd-group><mixed-citation publication-type="journal"><person-group><name><surname>Vadthanarat</surname><given-names>Santhiti</given-names></name><name><surname>Raspé</surname><given-names>Olivier</given-names></name><name><surname>Lumyong</surname><given-names>Saisamorn</given-names></name></person-group><article-title>Phylogenetic affinities of the sequestrate genus <italic><tp:taxon-name><tp:taxon-name-part taxon-name-part-type="genus" reg="Rhodactina">Rhodactina</tp:taxon-name-part></tp:taxon-name></italic> (<tp:taxon-name><tp:taxon-name-part taxon-name-part-type="family">Boletaceae</tp:taxon-name-part></tp:taxon-name>), with a new species, <italic><tp:taxon-name><tp:taxon-name-part taxon-name-part-type="genus" reg="Rhodactina">R.</tp:taxon-name-part> <tp:taxon-name-part taxon-name-part-type="species" reg="rostratispora">rostratispora</tp:taxon-name-part></tp:taxon-name></italic> from Thailand</article-title><source>MycoKeys</source><day>25</day><month>1</month><year>2018</year><volume>2018</volume><issue>29</issue><fpage>63</fpage><lpage>80</lpage><pub-id pub-id-type="doi">10.3897/mycokeys.29.22572</pub-id></mixed-citation></tp:treatment-meta><tp:nomenclature><tp:taxon-name>
              <tp:taxon-name-part taxon-name-part-type="genus" reg="Rhodactina">Rhodactina</tp:taxon-name-part>
              <tp:taxon-name-part taxon-name-part-type="species" reg="rostratispora">rostratispora</tp:taxon-name-part>
              <object-id xmlns:xlink="http://www.w3.org/1999/xlink" content-type="mycobank" xlink:type="simple">822126</object-id>
            </tp:taxon-name><tp:taxon-authority>Vadthanarat, Raspé &amp; Lumyong</tp:taxon-authority><tp:taxon-status xmlns:xlink="http://www.w3.org/1999/xlink" xlink:type="simple">sp. nov.</tp:taxon-status><xref ref-type="fig" rid="F2">Figs 2</xref><xref ref-type="fig" rid="F3">, 3</xref><xref ref-type="fig" rid="F4">, 4</xref></tp:nomenclature><tp:treatment-sec sec-type="material" id="SECID0EGDDI"><title>Type.</title><p>THAILAND, Ubon Ratchathani Province, Trakan Phuet Phon District, Don Khok Tam Lae community forest, <named-content xmlns:xlink="http://www.w3.org/1999/xlink" content-type="dwc:verbatimCoordinates" xlink:type="simple"><named-content content-type="geo-json" specific-use="{&#34;type&#34;:&#34;Point&#34;,&#34;coordinates&#34;:[105.110556,15.596111]}" id="NCID0EAWAI" xlink:type="simple">15°35'46"N, 105°06'38"E</named-content></named-content>, elev. 150 m., 28 July 2015, S. Vadthanarat 170, (holotype: CMUB!; isotype: BR!).</p></tp:treatment-sec><tp:treatment-sec sec-type="etymology" id="SECID0EUDDI"><title>Etymology.</title><p>From Latin “rostrati–” meaning having beaked prow or a solid projection and “spora” meaning spores, referring to the basidiospores having a markedly prominent and large hilar appendage.</p></tp:treatment-sec><tp:treatment-sec sec-type="description" id="SECID0EZDDI"><title>Description.</title><p>
              <italic>Basidiomata</italic> small to medium-sized 0.8–2.5(4.5) cm diam., subglobose to ovoid with a rudimentary elongated basal attachment, with greyish white to pale brown rhizoids at the base and going up along the surface of basidiomata to about half of the height. <italic>Peridium surface</italic> (outer peridium) fibrillose to arachnoid, off-white to pinkish white (7A2–3 to 9A2), dull, moist, cracked in places. <italic>Peridium</italic> very thin, 0.1–0.2(0.4) mm thick. <italic>Hymenophore</italic> cartilaginous, completely enclosed, whitish orange to reddish orange (7A3–4 to 8A5–6) at first becoming orangey red to red (9D–E8 to 10D–E8) with age, then dark red when very old, irregular; <italic>Stipe-columella</italic> absent. <italic>Taste</italic> fungoid. <italic>Odour</italic> absent when young, very strongly fruity alcoholic when old.</p><p>
              <italic>Macrochemical reactions</italic>: hymenophore turned dark purplish (15F8) to greyish violet (19D3) with 5% KOH, slightly greyish violet (19D3) with NH<sub>4</sub>OH.</p><p>
              <italic>Basidiospores</italic> [404/8/8] (11.5–)12–13.6–15(–16) × (10–)10.5–11.7–13(–14), <italic>Q</italic> = (1–)1.04–1.16–1.3(–1.4), from the holotype, (12–)12–13.5–15.2(–16) × (10–)10–11.6–13.2(–14) µm, <italic>Q</italic> = (1–)1–1.02–1.33(–1.4), <italic>N</italic> = 50, ellipsoid to broadly ellipsoid with longitudinal ridges, stellate in polar-view, thick-walled (1–1.5 µm thick), yellowish to orangey hyaline to reddish yellow at first, reddish to brownish yellow with age in water, slightly purplish and slightly more reddish to brownish in 5% KOH, slightly purplish hyaline in NH<sub>4</sub>OH, slightly dextrinoid to dextrinoid in Melzer’s reagent; ornamentation (7)8–9 solid ridges regularly and longitudinally arranged under light microscope, sometimes anastomosing under <abbrev xmlns:xlink="http://www.w3.org/1999/xlink" xlink:title="scanning electron microscopy" id="ABBRID0ESEM3" xlink:type="simple">SEM</abbrev>, 2–3 µm tall and 2–2.5 µm wide at the base; hilar appendage prominent, 2.5–5 µm long with a terminal hilum. <italic>Basidia</italic> 4–spored, (26–)26.1–32.3–36(–36) × (8–)8–9.5–11(–11) µm (<italic>n</italic> = 20; from holotype only), clavate to cylindrical, hyaline in water, 5% KOH and NH<sub>4</sub>OH, yellowish hyaline in Melzer’s reagent; sterigmata broken by spore release, stout, 3–4 µm long. <italic>Cystidia</italic> none observed. <italic>Hymenophoral trama</italic> 60–130 µm thick, irregular, with a narrow, central layer of subparallel to loosely interwoven, 3–7(8) µm wide, thin-walled hyphae, slightly gelatinised, hyaline in water, 5% KOH and NH<sub>4</sub>OH. <italic>Peridiopellis</italic> a tomentum 45–120 µm thick, poorly differentiated, composed of thin-walled, 3–10 µm wide hyphae, anastomosing at places and covered with yellowish brown incrustations on the surface at places, otherwise hyaline in water, 5% KOH and NH<sub>4</sub>OH, inamyloid. <italic>Clamp connections</italic> not seen in any of the tissues.</p><fig id="F2" position="float" orientation="portrait"><label>Figure 2.</label><caption><p>
                  Basidiomata of <italic><tp:taxon-name><tp:taxon-name-part taxon-name-part-type="genus" reg="Rhodactina">Rhodactina</tp:taxon-name-part> <tp:taxon-name-part taxon-name-part-type="species" reg="rostratispora">rostratispora</tp:taxon-name-part></tp:taxon-name></italic> <bold>A</bold> S. Vadthanarat 170 (holotype) <bold>B</bold> S. Vadthanarat 206 <bold>C</bold> S. Vadthanarat 208 <bold>D</bold> O. Raspé 1055 <bold>E</bold> S. Vadthanarat 406, showing one basidioma (white arrow) that had a strong fruity alcoholic smell <bold>F</bold> Hymenophore turned dark purple to greyish violet with 5% KOH (white arrow). Scale bars: <bold>A–E</bold> = 1 cm; <bold>F</bold> =0.5 cm.</p></caption><graphic xmlns:xlink="http://www.w3.org/1999/xlink" xlink:href="mycokeys-29-063-g002.jpg" position="float" orientation="portrait" xlink:type="simple" id="oo_181463.jpg"/></fig><fig id="F3" position="float" orientation="portrait"><label>Figure 3.</label><caption><p>Microscopic features of <italic><tp:taxon-name><tp:taxon-name-part taxon-name-part-type="genus" reg="Rhodactina">Rhodactina</tp:taxon-name-part> <tp:taxon-name-part taxon-name-part-type="species" reg="rostratispora">rostratispora</tp:taxon-name-part></tp:taxon-name></italic> <bold>A</bold> Basidiospores in side view, polar view and optical section <bold>B</bold> Basidia <bold>C</bold> Hymenium showing basidia and basidioles <bold>D</bold> Peridiopellis covered with some encrustations. All drawings were made from the type. Scale bars: <bold>A</bold> = 10 µm; <bold>B–C</bold> = 20 µm; <bold>D</bold> = 50 µm.</p></caption><graphic xmlns:xlink="http://www.w3.org/1999/xlink" xlink:href="mycokeys-29-063-g003.jpg" position="float" orientation="portrait" xlink:type="simple" id="oo_181464.jpg"/></fig><fig id="F4" position="float" orientation="portrait"><label>Figure 4.</label><caption><p>Scanning electron micrographs of basidiospores <bold>A–B</bold> <italic><tp:taxon-name><tp:taxon-name-part taxon-name-part-type="genus" reg="Rhodactina">Rhodactina</tp:taxon-name-part> <tp:taxon-name-part taxon-name-part-type="species" reg="himalayensis">himalayensis</tp:taxon-name-part></tp:taxon-name></italic> (CMU25117) showing the basidiospores with 6–7 longitudinal ridges <bold>C–D</bold> <italic><tp:taxon-name><tp:taxon-name-part taxon-name-part-type="genus" reg="Rhodactina">Rhodactina</tp:taxon-name-part> <tp:taxon-name-part taxon-name-part-type="species" reg="incarnata">incarnata</tp:taxon-name-part></tp:taxon-name></italic> (CMU25116, holotype) showing the basidiospores with 8–9 longitudinal ridges <bold>E–F</bold> <italic><tp:taxon-name><tp:taxon-name-part taxon-name-part-type="genus" reg="Rhodactina">Rhodactina</tp:taxon-name-part> <tp:taxon-name-part taxon-name-part-type="species" reg="rostratispora">rostratispora</tp:taxon-name-part></tp:taxon-name></italic> (O. Raspé 1055) showing the basidiospores with 8–9 longitudinal ridges, the wide and prominent hilar appendage (ha), a terminal hilum (th) and anastomosing ridges in some spores (as).</p></caption><graphic xmlns:xlink="http://www.w3.org/1999/xlink" xlink:href="mycokeys-29-063-g004.jpg" position="float" orientation="portrait" xlink:type="simple" id="oo_181465.jpg"/></fig></tp:treatment-sec><tp:treatment-sec sec-type="Habit and habitat" id="SECID0ETJDI"><title>Habit and habitat.</title><p>Subepigeal, solitary to gregarious (4–7 basidiomata), or fasciculate by 2–5 basidiomata, on sandy soil in dipterocarp forest dominated by <!--PageBreak--><italic><tp:taxon-name><tp:taxon-name-part taxon-name-part-type="genus" reg="Dipterocarpus">Dipterocarpus</tp:taxon-name-part> <tp:taxon-name-part taxon-name-part-type="species" reg="tuberculatus">tuberculatus</tp:taxon-name-part></tp:taxon-name></italic>, <italic><tp:taxon-name><tp:taxon-name-part taxon-name-part-type="genus" reg="Dipterocarpus">D.</tp:taxon-name-part> <tp:taxon-name-part taxon-name-part-type="species" reg="intricatus">intricatus</tp:taxon-name-part></tp:taxon-name></italic>, <italic><tp:taxon-name><tp:taxon-name-part taxon-name-part-type="genus" reg="Dipterocarpus">D.</tp:taxon-name-part> <tp:taxon-name-part taxon-name-part-type="species" reg="obtusifolius">obtusifolius</tp:taxon-name-part></tp:taxon-name></italic>, <italic><tp:taxon-name><tp:taxon-name-part taxon-name-part-type="genus" reg="Shorea">Shorea</tp:taxon-name-part> <tp:taxon-name-part taxon-name-part-type="species" reg="obtusa">obtusa</tp:taxon-name-part></tp:taxon-name></italic>, <italic><tp:taxon-name><tp:taxon-name-part taxon-name-part-type="genus" reg="Shorea">S.</tp:taxon-name-part> <tp:taxon-name-part taxon-name-part-type="species" reg="siamensis">siamensis</tp:taxon-name-part></tp:taxon-name></italic> and <italic><tp:taxon-name><tp:taxon-name-part taxon-name-part-type="genus" reg="Eucalyptus">Eucalyptus</tp:taxon-name-part></tp:taxon-name></italic> sp.</p></tp:treatment-sec><tp:treatment-sec sec-type="distribution" id="SECID0EYLDI"><title>Known distribution.</title><p>Currently found only from Ubon Ratchathani province, northeastern Thailand.</p></tp:treatment-sec><tp:treatment-sec sec-type="material" id="SECID0E4LDI"><title>Additional specimens examined.</title><p>
              <italic><tp:taxon-name><tp:taxon-name-part taxon-name-part-type="genus" reg="Rhodactina">Rhodactina</tp:taxon-name-part> <tp:taxon-name-part taxon-name-part-type="species" reg="rostratispora">rostratispora</tp:taxon-name-part></tp:taxon-name></italic>.—THAILAND, Ubon Ratchathani Province, Trakan Phuet Phon District, Don Khok Tam Lae community forest, <named-content xmlns:xlink="http://www.w3.org/1999/xlink" content-type="dwc:verbatimCoordinates" xlink:type="simple"><named-content content-type="geo-json" specific-use="{&#34;type&#34;:&#34;Point&#34;,&#34;coordinates&#34;:[105.110500,15.594500]}" id="NCID0ERMDI" xlink:type="simple">15°35'40.2"N–105°06'37.8"E</named-content></named-content>, elev. 150 m., 28 July 2015, S. Vadthanarat 169, (CMUB, BR); ibid. <named-content xmlns:xlink="http://www.w3.org/1999/xlink" content-type="dwc:verbatimCoordinates" xlink:type="simple"><named-content content-type="geo-json" specific-use="{&#34;type&#34;:&#34;Point&#34;,&#34;coordinates&#34;:[105.109833,15.594861]}" id="NCID0EZMDI" xlink:type="simple">15°35'41.5"N–105°06'35.4"E</named-content></named-content>, elev. 150 m., 28 July 2015, O. Raspé 1055, (CMUB, BR); ibid. <named-content xmlns:xlink="http://www.w3.org/1999/xlink" content-type="dwc:verbatimCoordinates" xlink:type="simple"><named-content content-type="geo-json" specific-use="{&#34;type&#34;:&#34;Point&#34;,&#34;coordinates&#34;:[105.109972,15.596750]}" id="NCID0EBNDI" xlink:type="simple">15°35'48.3"N –105°06'35.9"E</named-content></named-content>, elev. 150 m., 6 August 2015, S. Vadthanarat 206, (CMUB, BR); ibid. <named-content xmlns:xlink="http://www.w3.org/1999/xlink" content-type="dwc:verbatimCoordinates" xlink:type="simple"><named-content content-type="geo-json" specific-use="{&#34;type&#34;:&#34;Point&#34;,&#34;coordinates&#34;:[105.111444,15.597889]}" id="NCID0EJNDI" xlink:type="simple">15°35'52.4"N–105°06'41.2"E</named-content></named-content>, elev. 150 m., 6 August 2015, S. Vadthanarat 208, (CMUB, BR); ibid. <named-content xmlns:xlink="http://www.w3.org/1999/xlink" content-type="dwc:verbatimCoordinates" xlink:type="simple"><named-content content-type="geo-json" specific-use="{&#34;type&#34;:&#34;Point&#34;,&#34;coordinates&#34;:[105.110806,15.598917]}" id="NCID0ERNDI" xlink:type="simple">15°35'56.1"N–105°06'38.9"E</named-content></named-content>, elev. 150 m., 6 August 2015, S. Vadthanarat 212, (CMUB, BR); ibid. <named-content xmlns:xlink="http://www.w3.org/1999/xlink" content-type="dwc:verbatimCoordinates" xlink:type="simple"><named-content content-type="geo-json" specific-use="{&#34;type&#34;:&#34;Point&#34;,&#34;coordinates&#34;:[105.110194,15.600722]}" id="NCID0EZNDI" xlink:type="simple">15°36'2.6"N–105°06'36.7"E</named-content></named-content>, elev. 150 m., 14 May 2017, S. Vadthanarat 376, (CMUB, BR); Ban Huay Fai community forest, <named-content xmlns:xlink="http://www.w3.org/1999/xlink" content-type="dwc:verbatimCoordinates" xlink:type="simple"><named-content content-type="geo-json" specific-use="{&#34;type&#34;:&#34;Point&#34;,&#34;coordinates&#34;:[105.171194,15.545194]}" id="NCID0EBODI" xlink:type="simple">15°32'42.7"N–105°10'16.3"E</named-content></named-content>, elev. 160 m., 15 July 2017, S. Vadthanarat 406, (CMUB, BR).</p><p>
              <italic><tp:taxon-name><tp:taxon-name-part taxon-name-part-type="genus" reg="Rhodactina">R.</tp:taxon-name-part> <tp:taxon-name-part taxon-name-part-type="species" reg="himalayensis">himalayensis</tp:taxon-name-part></tp:taxon-name></italic>. – THAILAND, Chiang Mai Province, Doi Suthep-Pui National Park, forest behind Channel 9 TV station, 4 August 2000, Saisamorn Lumyong, Pipob Lumyong, Rarunee Sanmee and B. Dell 2254 (CMU25117).</p><!--PageBreak--><p>
              <italic><tp:taxon-name><tp:taxon-name-part taxon-name-part-type="genus" reg="Rhodactina">R.</tp:taxon-name-part> <tp:taxon-name-part taxon-name-part-type="species" reg="incarnata">incarnata</tp:taxon-name-part></tp:taxon-name></italic>. – THAILAND, Chiang Mai Province, Sanpatong District, Mae Wang, Conservation forest, Sanpatong-Ban Guard Rd., 24 July 2002, Saisamorn Lumyong, Pipob Lumyong, Rarunee Sanmee and Zhu L. Yang 45209 (CMU25116; holotype).</p></tp:treatment-sec><tp:treatment-sec sec-type="remarks" id="SECID0EBPDI"><title>Remarks.</title><p>
              <italic><tp:taxon-name><tp:taxon-name-part taxon-name-part-type="genus" reg="Rhodactina">Rhodactina</tp:taxon-name-part> <tp:taxon-name-part taxon-name-part-type="species" reg="rostratispora">rostratispora</tp:taxon-name-part></tp:taxon-name></italic> is characterised by its basidiospores having a markedly prominent hilar appendage (2.5–5 µm long, 3.5–5 µm wide), with a terminal hilum; ornamentation consisting of (7)8–9 longitudinal ridges, and (11.5–)12–13.6–15(–16) × (10–)10.5–11.7–13(–14) µm. <italic><tp:taxon-name><tp:taxon-name-part taxon-name-part-type="genus" reg="Rhodactina">R.</tp:taxon-name-part> <tp:taxon-name-part taxon-name-part-type="species" reg="himalayensis">himalayensis</tp:taxon-name-part></tp:taxon-name></italic> has larger basidiospores (15–20 × 12.5–18 µm) without prominent hilar appendage, with fewer [(5)6–7(8)], broader ridges, while <italic><tp:taxon-name><tp:taxon-name-part taxon-name-part-type="genus" reg="Rhodactina">R.</tp:taxon-name-part> <tp:taxon-name-part taxon-name-part-type="species" reg="incarnata">incarnata</tp:taxon-name-part></tp:taxon-name></italic> has a similar spore size (10–13 × 10–12 µm) and the same number of spore ridges [(7)8–9(10)] as the new species, but it does not have the prominent hilar appendage.</p><p>In one <italic><tp:taxon-name><tp:taxon-name-part taxon-name-part-type="genus" reg="Rhodactina">R.</tp:taxon-name-part> <tp:taxon-name-part taxon-name-part-type="species" reg="rostratispora">rostratispora</tp:taxon-name-part></tp:taxon-name></italic> specimen (S. Vadthanarat 208), abnormal spores were observed. Those spores were elongated, 21–24 × 4–8 µm, thick-walled, narrowly fusiform to bacilliform, with or without longitudinal ridges, more or less constricted in the middle. They were usually found attached to apparently normal basidia with four sterigmata.</p><!--PageBreak--><!--PageBreak--></tp:treatment-sec></tp:taxon-treatment>
